# Supplementary material for: Identification of metabolites from the gut microbiota in hypertension via network pharmacology and molecular docking
Source: Bioresour Bioprocess. 2024 Oct 21;11(1):102. doi: 10.1186/s40643-024-00815-y (PMC11493893; doi:10.1186/s40643-024-00815-y)
Supplement: Supplementary file 1 — Additional file 1. [file 40643_2024_815_MOESM1_ESM.xlsx]

## Sheet: Sheet1
The number of 1703 targets from SEA	The number of 959 targets from STP	The number of 727 targets from SEA&STP	The number of 789 hypertension-related targets	The number of 153 targets between two databases (SEA&STP) and hypertension-related targets	The number of 223 targets of gut microbiota	The number of 18 core targets
CQSS	HDAC3	CES2	ACE	AKR1B1	CXCL6	ADRA2B
LUXP	EGLN1	PLA2G2A	AGTR1	XDH	CCL20	ADRB2
CES2	SLC6A1	CES1	AChE	NOX4	ANXA10	AKT1
PLA2G2A	GABRA1	PLA2G5	ADRB3	ALOX5	DUOX2	CASP3
CES1	GABRA3	FAAH	AKR1B1	TTR	EGFR	CTSD
JHE	GABRA2	TOP1	CA-I	PPARG	FFAR3	CXCL8
PLA2G5	GABBR2	ARG1	CA-II	ADORA1	FFAR2	CYP1A1
SLC22A8	GABRR1	AKR1B1	CA-IV	MMP9	CCL2	CYP2D6
FAAH	SLC6A11	XDH	PDE5A	CA2	IL10	CYP3A4
TOP1	SLC22A6	CYP1B1	mTOR	DPP4	IL12B	EGFR
FABZ	SLC6A13	NOX4	ADORA1	MMP2	IL12A	IL6
ARG1	NOX4	TNKS	REN	PGF	CCR6	JUN
FABG	AKR1B1	GLO1	MAO-B	PON1	CXCR6	MAPK1
AKR1B1	CDK5R1	ABCG2	CHRM3	CYP1A1	CXCR3	NR1H4
XDH	XDH	AKR1B10	MET	TERT	TJP2	PPARG
CYP1B1	MAOA	ALOX5	CACNA1B	ALOX12	PRKCZ	PTGS2
NOX4	FLT3	TNKS2	HTR1A	VEGFA	IL1B	TLR4
TNKS	CA2	TTR	HTR2A	ESR1	TNF	VDR
GLO1	CCNB3	CA4	HTR2B	MPO	MAPK3
FABI	ALOX5	APP	ADORA2A	AR	MAPK1
NANH	ADORA1	SLC6A3	ADRB2	ATP1A1	CXCL8
ABCG2	CA7	MAOA	AGTR2	SERPINA6	FOS
AKR1B10	GLO1	ALOX15	CALCR	SHBG	JUN
ALOX5	APP	CA7	CB1	NR1H4	MUC2
TNKS2	SYK	GPR35	D1R	NR3C1	HDAC1
TTR	GSK3B	PPARG	D2R	VDR	HDAC2
LOX1.1	PARP1	CD38	AOC3	NR3C2	HDAC3
CA4	TTR	ADORA1	MR	FGF2	HDAC4
APP	MMP9	CA12	CHRM1	CYP17A1	HDAC5
SLC6A3	CA12	CSNK2A2	CHRM2	NOS2	HDAC7
MAOA	MMP2	MMP12	CHRM4	SELL	HDAC8
ALOX15	CA4	FLT3	PTGIR	TH	HDAC9
CA7	MMP12	PARP1	TACR1	ADRA2C	HDAC11
GPR35	CD38	CYP1A2	V1AR	SELP	TLR5
PPARG	CYP1B1	MMP9	KCNQ1	TBXA2R	TLR2
CD38	ABCG2	GSK3B	ADORA2B	IGFBP3	TLR4
ADORA1	AKR1B10	CA2	ADRA1A	IGFBP1	TJP1
CA12	TNKS2	DPP4	ADRA2B	ADRB1	CLDN1
CSNK2A2	TNKS	MMP2	ADRA2C	ADORA2B	OCLN
CSNK2B	TOP1	ST6GAL1	ADRB1	CXCL8	CGN
MMP12	ARG1	OPRD1	EDNRA	SELE	DEFB4A
FLT3	PTPRS	GUSB	EDNRB	COMT	SLC22A6
PARP1	ABCC1	PTPRS	CHRNA2	ADRB2	CD14
CYP1A2	HSD17B1	FASN	NET	DBH	CD163
MMP9	ACHE	ST3GAL3	PTGER2	ADRB3	ANGPTL4
GSK3B	CDK6	ACP1	PTGFR	EGFR	CLDN4
CA2	ABCB1	PGF	SLC18A2	JUN	F11R
DPP4	HSD17B2	AMY1A	CACNA1G	PTGS2	TGFB1
MMP2	CYP19A1	PRKDC	CACNA2D1	PTGER4	FOXP3
CREB1	ESR2	HAO1	ADRA1B	SERPINE1	AHR
ST6GAL1	ADORA2A	MPG	ADRA1D	PTGER2	CYP1A1
OPRD1	CSNK2A1	ABCB1	ENaC	MME	Htr1a
AKR1C21	ALOX15	PON1	SPT ATPase	CMA1	LGR5
DDL	ALOX12	CYP1A1	SLC12A1	PTGER3	ALPI
E6	ESR1	ACHE	SLC12A3	GSR	LYZ
GUSB	PTGS2	CBR1	TN-C	ALB	CHGA
PTPRS	CFTR	QDPR	NPR1	DRD1	DCLK1
ELAVL3	AMY1A	AKR1A1	CHRM5	ENPEP	REG3B
V-FPS	GRK6	TERT	GUCY2D	ACE	REG3G
FASN	CA1	ABCC1	ITPR	PDE4D	DEFB1
ST3GAL3	CA9	ALOX15B	GCS	MET	CLDN3
SLC16A7	CDK2	SNCA	ROCK1	AOC3	GHRL
ACP1	TERT	DAPK1	ADORA3	ALDH2	IL4R
P4HB	CDK1	ESR2	CTSD	PTGFR	CXCR2
PGF	TYR	NEK6	HSD11B1	CACNA2D1	HCAR2
ABCB1A	AHR	ALOX12	NOS3	MMP3	HCAR3
CBS	ESRRA	NMUR2	ACE2	ACE2	KITLG
LYZ1	GPR35	GRK6	FAK	TACR1	SLC5A8
RMLD	AVPR2	CALM1	ENPEP	HMGCR	MAPK14
AMY1A	IGF1R	VEGFA	MME	ECE1	IKBKE
SYN1	EGFR	KDM4E	PTGER3	MMP1	MIR146A
PRKDC	F2	CCR4	PTGER4	PLG	MIR155
KCND3	PIM1	IL2	ROCK2	MYLK	IL6
REP	AURKB	AHR	EPHX2	STAT3	GSK3B
HAO1	DRD4	ESR1	VIPR1	KLK1	TCF7L2
MPG	MPO	RPS6KA3	ADRB2 mRNA	CASP3	CCND1
ANTXR2	PIK3R1	DYRK1A	CYP11B2	EDNRA	MYC
ABCB1	DAPK1	MPO	MAP3K5	F2	MTOR
POLA	PYGL	CA3	SELE	GSTM1	CXCL10
PON1	SRC	ODC1	GUCY1B1	PTPN1	PDCD6IP
CYP1A1	PTK2	PKN1	VIPR2	PPARA	ALG12
MDH	KDR	AR	NPY1R	EPHX2	MCCC1
LPO	MMP13	NUAK1	Nrf2	EDNRB	DDC
ACHE	MMP3	TYR	SELP	SIRT1	NQO1
POL	CA3	HSD17B1	P2RX3	CTSD	GNMT
CBR1	PLK1	CLK1	ATP2A2	BRAF	CYP1A2
QDPR	CA6	NAE1	TPH1	PLAT	CYP3A5
PTBB	PKN1	CDK5R1	APOE	CYP11B2	GCLC
AKR1A1	CA14	MAPT	DNPEP	PNMT	CYP2D6
TERT	MET	HSD17B2	CASP2 mRNA	NLRP3	CYP3A4
ABCC1	NEK2	GABRA3	LGALS3	SLC6A4	NFKB1
ALOX15B	CXCR1	GPBAR1	HIF-1A	HTR2B	IL1A
SNCA	CAMK2B	SLC10A2	SMS	SRC	IL2
DAPK1	ALK	EPHA2	PPARG mRNA	HTR2A	IL5
CYP2C8	AKT1	G6PD	KEAP1 Cysteines	CYP11B1	IL22
ESR2	NEK6	ATP12A	IAPPR	HTR1B	IFNG
REST	PLA2G1B	ATP1A1	BNP	FGFR1	IL17A
IAP	CA5A	CDC45	nAChR	CFTR	RORA
NEK6	BACE1	NPC1L1	TBX4	HTR1A	CXCL1
ALOX12	AXL	SERPINA6	SARS2	ADRA1B	CXCL5
NMUR2	NUAK1	CDC25A	RFH1	HTR3A	PPARG
GRK6	AKR1C2	SHBG	RETN	SLC6A2	PLIN2
ELAVL1	AKR1C1	NR1H4	PTGIS	MAPK1	NR1H4
TEM-1	AKR1C3	NR1I3	PDE3A	AKT1	GLP1R
CALM1	AKR1C4	CA1	NR3C2	FLT1	GJC1
VEGFA	CA13	ABCB11	MADH9	ADRA1A	NLRP6
PFMRK	AKR1A1	POLB	KCNMB1	KCNA5	LEP
GSTO1	PFKFB3	UGT2B7	KCNK3	HSD11B1	AKT1
ALPI	PLG	GABBR1	HYT8	PTPN11	SOD1
KDM4E	KDM4E	SRD5A2	HYT7	F3	CAT
CCR4	AR	EPHA7	HYT6	EPHX1	GPX3
IL2	NR1H4	ENPP2	HYT5	FTO	BCL2
AHR	GPBAR1	EPHA5	HYT4	TLR4	BAX
ESR1	POLB	EPHA8	HYT3	CHRM1	CASP3
RPS6KA3	VDR	EPHB3	HYT2	CYP2D6	CYP7A1
DYRK1A	HSD11B1	FGF1	HYT1	IL6	GPBAR1
BLAIMP-1	UGT2B7	EPHA4	GNB3	NOS3	TLR6
MPO	SERPINA6	HSD17B3	GIMAP5	HIF1A	TGFBR1
CA3	SHBG	RORA	ECE1	PDE5A	SMN1
ODC1	HSD17B3	EPHA1	DGUOK	NOS1	SMURF2
PKN1	G6PD	EPHB1	CYP3A5	DYRK1B	SSTR1
NTBBF1.1	GABBR1	POLA1	CTEPH1	CYP2C9	SSTR3
AR	CDC25A	EPHA6	CPS1	ADORA2A	IGAD1
ABCC2	PPARA	EPHB2	CAV1	SLC9A1	NFE2L2
NUAK1	PPARD	NR3C1	CAPNS1	CYP3A4	HMOX1
TYR	NPC1L1	NR1H3	BMPR2	GCGR	C5AR1
HSD17B1	FABP2	LIPA	ATP13A3	HSP90AA1	CCL3
CLK1	HSD11B2	GABRB2	AGT	CASR	PTGS2
NAE1	PTGER2	SRD5A1	ADD1	SGK1	IL18
CDK5R1	FNTA	EPHA3	ACSM3	PLA2G7	IL4
MAPT	PTGFR	VDR	TASK	F12	CLGN
NT5E	FABP4	NR3C2	SMAD9	NAMPT	TJP3
HSD17B2	FABP3	FOLH1	SERPINA8	ABCC9	CDKN1A
GABRA3	FABP5	CISD1	SAH	CCR5	CDK6
IL5	FFAR1	FGF2	RSTN	ADORA3	HERC5
GPBAR1	KDM5C	SHH	PPH1	LGALS3	TP53
SLC10A2	PTPN1	CDC25B	PHN	KCNA3	CLDN14
EPHA2	CDC45	CYP17A1	P450PCN3	PTGIR	FABP2
ST3GAL2	HAO1	GABRA1	MLR	ADRA2B	tnaA
SLC10A1	KDM2A	GABRG2	ICPPS	RBP4	MAPK8
G6PD	PTGES	NOS2	IAN4L1	PRKACA	ADRA2A
ATP12A	TBXA2R	SLC25A20	HTNB	KDR	ADRB2
SMT1	PTGDR	CNR1	DGK	STAT1	ADRA2B
ATP1A1	SAE1	CNR2	CYP8A1	ELANE	RAC1
GABRA4	PHF8	OXER1	CSNB1H	HSD11B2	PAK1
ST3GAL1	PTPRC	FABP3	CAPN4	CHRM2	CLDN7
ABCC4	CACNA2D1	PRKCA	BSCL3	REN	TLR3
CDC45	THRA	MGLL	AORF	CHRM3	TLR9
DHCR24	THRB	GPR18	AGTR1A	ACVRL1	TOLLIP
NPC1L1	TNF	IGFBP5	AFURS1	INSR	SIGIRR
SERPINA6	GSTK1	CTBP2	PPH6	PIK3CG	SOCS5
NPC1	SLC6A12	SELL	PPH5	TNNI3	PIK3CA
CD4	PTGER3	THRA	PPH4	TNNT2	PIK3CB
CDC25A	HMGCR	THRB	POVD1		PIK3CD
SHBG	PDE5A	PLAA	PGIS		IL24
CYP125	MDM2	TH	PAPPAS		IFNL3
CRYAB	GRM5	ADRA2A	MTDPS3		CCL25
DHCR7	NR1I3	ADRA2C	MCR		CCL4
NR1H4	STS	SELP	MADH6		CCL16
NR1I3	CTSA	TBXA2R	IMAP3		XCL1
EIF4A1	PTGDR2	IGFBP3	FIZZ3		CX3CL1
SLCO4C1	AMPD2	IGFBP1	CGL3		DUSP1
CA1	AGTR1	IGFBP2	AT2R1		DUSP3
ABCB11	ITGAV	IGFBP4	PPH3		DUSP10
GRIN2C	TLR9	IGFBP6	PPH2		DUSP18
GRIN2D	PLA2G4A	SLC7A5	PEOB4		DUSP22
POLB	EDNRB	SLC22A12	NCPH2		IRS1
UGT2B7	EDNRA	ALPG	CYP8		RHEB
GABBR1	NR1H3	ADRB1	NCPH1		DPP7
GABRD	CDC25B	ADORA2B	LCCNS		DAPK3
SRD5A2	ALOX5AP	CXCL8	ACVRL1		CORO1B
100281352	CES2	SELE	ENG		IGFBP6
EPHA7	CPT1A	DNM1	SMAD9		FADS3
ENPP2	PPP5C	COMT	EIF2AK4		FLNA
EPHA5	PPP1CA	YWHAG	NOS2		G6PD
EPHA8	CCKBR	FUT7	GDF2		UPK3B
EPHB3	PTGER1	HCAR2	CORIN		PEMT
FGF1	SLC22A12	ADRB2	EDN1		SFN
EPHA4	RBP4	EZR	CYP11B1		THEM6
HSD17B3	PDE3A	DBH	PPARG		AURKAIP1
RORA	PDE3B	PAM	SOX17		CHAC1
EPHA1	OXER1	CA14	MIR21		DNPH1
EPHB1	PSEN2	ESRRG	PKD1		FKBP2
POLA1	PDF	CA5B	FLT1		VAMP5
EPHA6	MME	CA6	HSD11B2		BLVRB
EPHB2	CNR2	AKR1C4	INS		SERINC2
GRIN2B	CMA1	ADRB3	NPPA		CTSD
GRIN1	ITGB1	FYN	MIR17		SLITRK6
NR3C1	ACE	GSTA1	BMPR1A		MGAM2
NR1H3	TBXAS1	P4HTM	KLHL3		ONECUT2
ECR	IMPDH2	CA13	MALAT1		SORBS2
EPHB6	GSR	EGFR	LOC102723566		SLC40A1
LIPA	PDE4A	HDAC1	ALB		SLC17A4
GABRB2	PDE4B	APEX1	SCNN1B		PFN1P2
SRD5A1	PDE4C	JUN	ABCA3		SESN3
EPHA3	CTSG	FFAR1	H19		RNF144B
VDR	DHFR	CA5A	CDCA3		HPGD
SREBF2	SLC25A20	PTGS2	MIR204		ASPM
NR3C2	LTB4R	KCNMA1	IL6		NOX1
FOLH1	HIF1A	PTGER4	RGS5		ABCC4
CISD1	CPT1B	SERPINE1	ATP1B1		LINC00504
CTDSP1	CASP1	FFAR4	NPPB		CCNB3
GABRG1	PTGIR	CPA3	CRP		TPH1
FGF2	DUSP3	PTGER2	PKD2		IL22RA1
SHH	ECE1	PLA2G4A	CUL3		MUC1
CDC25B	CYP26A1	CYP26B1	GBA1		MGAT3
CYP17A1	PIN1	MMP10	MTHFR		B4GALT1
SLCO1A1	TRPA1	SLC22A6	GJB2		ST6GAL1
GABRA1	PTGS1	SLC15A1	MYH9		PGP
GABRG2	ELANE	MME	TGFB1		SLC19A2
NOS2	YWHAG	TBXAS1	MEN1		SLC19A3
LPAR1	MMP1	CMA1	LOC106799833		SLC9A3
TRPV2	TPMT	LTB4R	MIR155		RELA
LPAR4	CNR1	MMP8	PMS2		BCL10
SLC25A20	FYN	S1PR1	SERPINE1		SLC26A3
LPAR6	LCK	CPA1	HYDIN		MGAT4B
CNR1	COMT	PTGER3	COL4A4		MGAT4A
POLI	KDM4A	PLA2G10	TNF		IL22RA2
CNR2	KDM3A	GSR	RPL5		VDR
OXER1	KDM6B	DAO	GIMAP1-GIMAP5		SULT2A1
LPAR2	FTO	HSPA1A	SCNN1G		LCN2
POLH	KDM4C	ALB	MIR20A		CD44
PRP19	GRIK1	DRD1	KCNJ5		LBP
LPAR3	MIF	TRPA1	CELA2A
KCNK2	CXCL8	ABAT	MIR22
POLK	KCNN4	CYP24A1	MIR451A
CPT1	CPA1	TAAR1	FOXF1
FABP3	SLC6A2	CTSB	LOC130064387
PRKCA	CPA3	PDE4B	GAS5
MGLL	CYP1A2	ESRRB	WNK4
GPR18	TH	ENPEP	COL4A5
BOTA	PTPRA	LAP3	DIPK1A
IGFBP5	NQO2	LNPEP	ADIPOQ
ERCC1	CA5B	FABP1	NR3C1
ERCC4	PTPN22	PLEC	TNXA
CTBP2	IDO1	PTGS1	CDKN2B-AS1
MGRA	DLG4	GLI1	SCNN1A
SELL	CPB1	ANPEP	GNAS
HELD	FURIN	MIF	APOA1
THRA	APEX1	ACE	INF2
TPR	ADAM12	PDE4D	LEP
THRB	PARP15	ERAP2	MIR759
PLAA	PARP10	NR4A1	WNK1
TH	ITGA2	PARP10	F12
CAN2	ACE2	CSK	SMAD4
ADRA2A	PTK2B	MET	VHL
ADRA2C	CXCR2	GRIA1	DARS2
AGBL2	RPS6KB1	SLC28A3	STOX1
DDC	EPHX2	SLC6A13	NSD1
CYP73A1	GRM4	AOC3	PLAT
ARPP19	CAPN1	SLC6A11	TUG1
SELP	CTSD	ALDH2	KNG1
SLCO1C1	NOTUM	SLC5A1	ADM
PQSD	HSPA1A	OPRM1	LOC106627981
NCE103	EPHA2	NAAA	THBD
CA	AURKA	MMP13	MTX2
GALE	DYRK1A	CDC25C	PKD1-AS1
TBXA2R	LTA4H	SLC5A2	APOB
DHRS9	HLA-A	PTGFR	VWF
IGFBP3	CHRM1	CASP1	HMOX1
MYOC	GYS1	CACNA2D1	LOC129992813
IGFBP1	KDM2B	PHF8	ELN
IGFBP2	PDE8B	FKBP1A	CYP17A1
IGFBP4	PTPsigma	KDM2A	ATG9B
IGFBP6	PDE9A	RARB	CACNA1H
SLC7A5	GRK2	CYSLTR1	FBN1
SLC22A12	CREBBP	PPARD	PIEZO2
ALPG	PARP2	MMP3	PGR-AS1
ADRB1	KDM5A	AKR1C1	CACNA1D
ADORA2B	KDM5B	ACE2	F5
CXCL8	SLC1A1	GABBR2	FN1
MCA	RNPEP	S1PR2	HOTAIR
GRPE	CBX7	CYP26A1	F2
PA	TYK2	NQO2	COMT
SELE	SLCO1B1	GAA	FGA
SLC13A5	KDM4D	STS	PKHD1
DNM1	ITGAL	CA9	INSR
COMT	DHODH	ALPL	NOTCH1
RPS6KB2	SLC16A3	SLCO1B1	UMOD
MTCA1	MAP3K8	AKR1C2	LINC01227
YWHAG	FABP1	FURIN	CCL2
NANA	PDE7A	GART	EMX2OS
FUT7	BCAT2	SLC46A1	KCNA5
LPXC	P4HTM	PIN1	SOD1
HCAR2	PYGM	CAPN1	IL1B
ADRB2	PDE4D	RNPEP	JAK2
EZR	MAOB	TACR1	LPL
AROB	ALOX15B	CAPN2	LOC129934096
N1L	RPS6KA5	FCER2	CBS
DBH	KLK1	SLC19A1	RET
PAM	KLK2	DLG4	VEGFA
CA14	HSP90AA1	FOLR2	WFDC21P
MEX-5	MT-ND4	HMGCR	NOTCH3
PPO2	CHRNA7	FOLR1	NPR3
ESRRG	CHEK1	ECE1	ENPP1
HDAH	WEE1	FNTA	PGF
CA5B	QDPR	TYMS	HLA-B
CA6	ALPG	LTA4H	NF1
AKR1C4	PLAA	GNPAT	SDHB
ADRB3	DNM1	CTSL	SPRY4-IT1
FYN	TYMS	TACR2	UTS2
GSTA1	RPS6KA3	KLK2	BMPR1B
FOS	ROCK1	PRSS1	IGF1
P4HTM	PRKACA	FNTB	YWHAEP7
CA13	CLK1	FDFT1	CEACAMP8
EGFR	DYRK1B	DHFR	FLT1P1
HDAC1	INSR	ITGB1	KCNIP1
APEX1	ESRRB	MMP1	MMP9
JUN	PDPK1	SLC1A1	GRK4
FFAR1	HTR2A	ITGA4	G6PC3
CA5A	DRD2	PTPRC	SGK1
PTGS2	CYSLTR1	PLG	BDKRB2
KCNMA1	ADRA2C	ITGA2B	MMP2
SOAT1	ADRA2B	GRIK3	ICAM1
PTGER4	TACR2	FPGS	CHGA
CXCL12	CHRM3	PSMB5	EDN2
SERPINE1	UPP1	CCKAR	PON1
CYP73A16	PNMT	HLA-A	NEDD4L
YARS1	RAF1	ITGB3	BMP6
FFAR4	BRAF	MYLK	SST
GPR17	FUCA1	CCKBR	SLC6A4
CPA3	EGLN3	KYNU	HIF1A
PTGER2	HCAR2	CBX7	POMC
PLA2G4A	DAO	STAT3	B2M
GR3	MAP2K1	GSTK1	TP53
CYP26B1	FBP1	GRIK1	NPY
MMP10	CTNNB1	BRS3	CYBA
SLC22A6	MTNR1A	CTSK	GPT
SLC15A1	ERBB2	SLC1A2	CST3
MME	MAPK8	MMP14	EPO
S1PR5	HTR1A	KLK1	IL10
MMEL1	SRD5A2	TGM2	VCAM1
ENR	LYPLA1	CASP3	NKX2-5
SLC22A20	LYPLA2	EDNRA	ENSG00000230926
TBXAS1	ACLY	KLK3	LEPR
CMA1	TUBB1	F2	XDH
NAALAD2	AMPD3	F10	PEE1
LTB4R	CALM1	GSTM1	TMEM67
MMP8	GRB2	PYGL	F3
S1PR1	SLC6A3	PTPN2	SOD2-OT1
CPA1	POLA1	OPRK1	ADD2
PTGER3	MCL1	HDAC8	TIMP1
FABH	BCL2	PCSK7	GATA6
INHA	GUSB	PTPRA	RNLS
PLA2G10	CYP24A1	ITGAV	STN1
GSR	CYP27A1	SIGMAR1	BBS2
S1PR3	CCNE1	PSMB2	SERPINA6
DAO	NTRK1	ICMT	ATP2B1
HSPA1A	GRM2	PTPN1	ADD3
ALB	MAPKAPK2	PPARA	IFT172
RHOA	CSNK1G1	CASP8	GLA
DRD1	RPS6KA1	CTSS	STK39
TRPA1	MTOR	CTRC	APLNR
SLC22A1	PIK3CA	GSTP1	MEG3
USP4	PIM2	CPB1	PRKAR1A
ALDH5A1	PIM3	GHSR	CFH
POBA	BMP1	CTSG	APLN
USP5	GLI2	AVPR1A	CLCN2
ABAT	GLI1	EPHX2	LMNA
CYP24A1	GCGR	PLAU	TH
AOC2	CES1	CASP7	IFNG
TAAR1	HSD17B14	EDNRB	EPHX1
MB	PIK3CB	CPB2	ARMC5
SLC1A6	CYP2C9	PSENEN	HP
SLC6A5	CYP3A4	SIRT1	KDR
E1	CYP2C19	PEPD	PLIN1
CTSB	KIT	HDAC7	ADAMTS13
PDE4B	FGFR1	APH1A	COX5A
DNTT	CYP11B1	APH1B	CETP
SSSIM	CYP11B2	NCSTN	PPBP
ESRRB	CYP17A1	PSEN2	ALDH2
ENPEP	PIK3CG	ITGA2	SDCCAG8
LAP3	CDK4	MMP7	SMAD3
LASB	ABL1	PSEN1	AGER
LNPEP	TRPM8	GRB2	SPP1
TAT	KDM1A	SIRT3	CD36
TAS2R14	DRD1	DPP7	NOX4
FABP1	SNCA	KDM4D	NFU1
SLC15A2	ALPL	CTSD	IRS1
IMPA1	LNPEP	LGMN	ABCC8
PLEC	ILK	BRAF	MIR126
PTGS1	IGFBP3	MAOB	PTGS2
GLI1	PLAT	HDAC2	BBS7
ANPEP	F10	HDAC6	CCN2
SOAT2	GAA	HDAC11	LDLR
MIF	PLA2G5	SIRT2	USP8
HDH	HDAC6	MTNR1A	MT-TI
G6PC	HTR2B	PREP	YY1AP1
ACE	HTR2C	MTNR1B	MYH7
MDM4	HTR7	PLA2G1B	SDHD
CIT2	TDO2	TRPM8	AKT1
PDE4D	ADRA2A	KDM1A	SERPINC1
ERAP2	HTR1B	BMP1	KLKB1
NR4A1	HTR1D	PSMB1	MUC1
MAP	ADRB1	ATIC	SHBG
CA15	HTR1E	XIAP	NCF1
HPD	SLC6A4	UTS2R	ANGPT1
CELA1	HTR6	KIF11	TLR4
PARP10	CAPN2	MAPK8	SFTPC
MEP1B	TACR1	GRIA2	PIGM
CTSH	KIF11	GRIK2	NAGLU
PLA2G4B	CPN1	F13A1	LPA
PCNA	DDO	SSTR1	OLR1
CSK	TLR4	HDAC3	MIR122
MET	MAPK1	HTR1D	BBS9
BLM	NGFR	CPN1	ABCC9
GRIA1	CTBP2	SLC6A12	TNNT2
SLC28A3	F3	CYP2C19	KCNJ1
PRE7	NFE2L2	CASP6	TERT
GABRQ	STAT3	BCHE	CYP2C9
SLC6A13	GABRB3	PLAT	GCGR
TAAR5	AHCY	SSTR4	HBB
P2RX1	NUDT1	CYP51A1	CTLA4
HMOX1	SLC16A1	GRIA4	PTH
LUXR	NMUR2	CCR8	DBH
PRE2	IL2	TAS2R31	ATP1A1
AOC3	SLC29A1	ESRRA	TRPC6
IL1B	ADAM17	CYP19A1	SLC25A11
SLC6A11	SLC5A2	CYP11B2	KRT18
ALDH2	PPARG	PNMT	ACTA2
CHRND	BCHE	DRD2	CYP2D6
CYP27B1	RXRA	DRD5	PNMT
SLC5A1	CBR1	TUBB1	SRC
TRAR	TAS2R31	CFD	SFTA3
OPRM1	ADORA3	TPMT	EGFR
SCNN1A	CTSL	NLRP3	LYZ
NAAA	SERPINE1	CTSA	CXCL8
MMP13	PLA2G10	SLC6A4	MIR125A
CDC25C	ODC1	TRPV1	COL4A1
HMOX2	VCP	PTGDR2	IGFBP1
SLC5A2	YES1	AKR1C3	GGT1
PTGFR	BLK	HTR2C	PF4
CASP1	CSK	TSPO	NISCH
ERAP1	EPHB2	LYPLA2	BMP7
CACNA2D1	BMX	QPCTL	GUCY1A1
PHF8	LYN	LYPLA1	SMAD1
FKBP1A	EPHA5	NFE2L2	CLCNKB
KDM2A	EPHA4	GRM3	SLC6A2
RARB	TXK	HTR2B	HFE
SLC18A2	FGR	GRM2	HLA-DRB1
CYSLTR1	EPHA6	SRC	GHRL
PNLIP	PTK6	PTGER1	TAC3
PPARD	EPHB3	ERN1	MMP1
MMP3	EPHA3	HTR2A	TGFBR2
AKR1C1	BTK	FABP4	EPAS1
ACE2	TYRO3	KMO	MDM2
BLAVIM-2	COQ8B	EP300	ALDH1A2
GABBR2	EPHA1	RXRA	DNAH8
S1PR2	CTSK	TOP2A	NOS1
CYP26A1	EPHB4	GRM6	CFI
HCAR1	PLA2G2A	SLC5A4	TGFBR1
NQO2	PDK1	PDK1	PHA2A
GAA	ADORA2B	CYP11B1	PAPPA
PIGA	EPHA8	BBOX1	SMAD5-AS1
STS	EPHA7	SSTR3	CYBB
NLRP1	EPHB1	SSTR2	AVP
PIR	HDAC7	HTR1B	RHOA
CA9	ABAT	FGFR1	GCK
METC	GRM8	DNMT1	CMA1
ALPL	GRM1	GABRA2	PRKG1
NS5B	GRM7	GABRA5	CTNNB1
AMY2	GRIK2	GABRB3	LOC110673972
SLCO1B1	OAT	TDO2	PTPN1
RAPGEF4	GRIA1	CFTR	PRL
SLC22A3	GRM3	SSTR5	PPARGC1A
AKR1C2	GRM6	KIF20A	STAT3
C3AR1	SLC1A2	CHRNA7	APOL1
FURIN	GRIA4	HTR1E	CTC1
CPG2	KMO	HTR1A	ESR1
NPFFR2	GRIK5	GPR84	ATP6AP2
GART	GRIK3	ADAM12	PPARA
NPFFR1	GRIA2	PARP2	MIR223
NPR	BBOX1	ADRA1B	NPR2
SLC46A1	REN	DRD4	HMGCR
MRGPRX1	ANPEP	HTR7	TRIM32
PIN1	FUT7	HTR5A	IL1A
QRFPR	LDHA	DRD3	PECAM1
MAGI3	LDHB	HTR3A	ARHGAP42
FPR1	HDAC8	SLC6A2	SULT1A3
CAPN1	BCL2L1	HTR6	CDKAL1
RNPEP	SQLE	MAPK1	HTRA1
TACR1	ALB	PRKAB1	CAPN10
GLS	ERN1	ADCY5	COMMD5
KLK8	FDFT1	AKT1	BMP2
GSP	PYGB	UPP1	KLK1
CAPN2	ITGA2B	FLT1	APOH
FCER2	LAP3	ADRA1A	SDHA
SLC19A1	SLC18A3	HTR4	NPHS1
KLK4	NOS1	GNRHR	CCR5
MCA2	NOS2	HDAC9	MIR146B
DLG4	NOS3	HDAC5	DDAH2
FOLR2	PRKCA	IMPDH1	MAPK1
HMGCR	NR3C1	FABP5	HMBS
MBOAT4	NAAA	PNP	CERNA3
GGH	PTGER4	PTPN6	VIP
FOLR1	RARG	KCNA5	TGFB3
ECE1	RARB	NR0B2	TNXB
FNTA	RARA	HSD11B1	TSC2
TYMS	GNPAT	PTPN11	CFTR
SPLB	SLC10A2	RELA	TBX5
LTA4H	UGCG	PTPA	MYBPC3
PCSK1	GBA	BACE1	TNFRSF1B
PCSK5	GBA2	RARA	CDKN2A
GNPAT	AKT2	F3	PLA2G7
CTSL	ROCK2	RARG	BMP4
TACR2	ALDH2	SLC16A3	IL17A
KLK2	FOLH1	EPHX1	SMAD2
TMPRSS15	PAM	KDM6B	EDN3
HDA106	FFAR4	FEN1	ERAP1
FOLA	SLC7A5	IL6ST	MIR34A
SHC1	CPB2	FTO	ULK4
SLC2A4	GPR55	FUCA1	HGF
PRSS1	GPR18	HRH1	MIR144
SSPA	MKNK2	MMP16	BDNF-AS
FNTB	GPER1	NR1H2	TCF7L2
RHODESAIN	ADCY10	TLR4	IGF2
DNAN	PLK4	EGLN3	MIR140
FDFT1	CDK5	LDHB	CYP3A4
MC3R	SHH	SLC16A1	SOD2
DHFR	JAK1	EGLN1	C3
MURI	TYMP	PPIA	PDE4D
GLS2	PGR	KDM4C	GATA4
MC1R	IL6	KDM4A	IL18
ITGB1	GLUL	HDAC4	DRD1
IL2RA	JAK2	HNF4A	XPNPEP3
TRHDE	LRRK2	CHRM1	ATP5F1A
MMP1	SLC5A4	PTGDR	PAX2
TACR3	HDAC1	CYP2D6	TRPC3
SLC1A1	MAP2K2	HCAR3	CEP290
ITGA4	MAPKAPK5	HRAS	THPO
PLC	MMP8	PYGM	LOC110673971
SERPINC1	SLC22A2	IL6	MIR29A
ACER2	ADRB3	FUT4	CAT
MC5R	MAP3K7	PGD	FGF2
RCOR3	MAP3K14	SQLE	KL
EPOR	MGAM	NOS3	RBPJ
GPR183	PON1	DGAT1	LCN2
MMP11	PLAU	HIF1A	JAG1
PTPRC	CHEK2	PDE5A	FENDRR
MC4R	PRKCE	GCLC	MKS1
PLG	PRKCG	GRM8	PIK3CG
SLC1A5	PRKCD	GFPT1	ATXN2
PROTEASE	PRKCB	GRM4	ITGAM
DNPEP	PRKCH	BHMT	BBS1
ITGA2B	TNNC1	GRIK5	CD46
GRIK3	HSP90AB1	NOS1	MIR214
PADI1	HSP90B1	SPSB2	BBS4
FPGS	MPG	SLC6A1	MIR27B
PGGT1B	MELK	KDM3A	GCH1
PSMB5	EP300	KDM5B	TTN
CCKAR	MAPT	DDO	BSCL2
HLA-A	TOP2A	KDM5A	COQ7
IDE	MYLK	KDM5C	MYOC
ITGB3	PDE10A	KDM2B	CASR
GRIN2A	GPR84	PARP15	MIR27A
MYLK	CALCA	HSD17B14	SLC9A3
CCKBR	CNOT7	CSNK1A1	EGF
KYNU	PTAFR	NEU3	PRCP
CBX7	OPRK1	CHRNB4	MT-ND1
GPR139	JUN	CHRNA3	MOV10
STAT3	GLRA1	DYRK1B	TEK
NPR3	GLRA2	PFKFB3	MAX
GSTK1	PTPA	DHODH	SLC2A4
GRIK1	IKBKB	PDGFRB	MIR29C
BRS3	NTRK2	KCNN4	MIR208B
HPGDS	NAE1	CREBBP	ELP1
TMPRSS6	CYP1A1	PDGFRA	MPO
LY96	PRKDC	MCL1	LIPC
CTSK	ST6GAL1	RXRG	PLG
SLC1A2	OPRD1	RXRB	GRK2
MMP14	SIGMAR1	CAMKK2	CALCA
KLK1	CCND1	SI	MYH6
HAGH	PDGFRB	ACLY	MIR26B
CTSZ	FLT4	CNOT7	CACNA1C
TGM2	TEK	BCL2A1	OXT
NOD1	SRD5A1	SCN5A	TTR
GSAP	KCNA3	HRH2	GSTM1
CASP3	HRH3	CYP2C9	SELL
STE14	HRH4	HRH3	PTEN
PCSK2	GFPT1	NPY5R	BDNF
NRDE	HRH2	LDHA	DYNLT1
EDNRA	HRH1	WEE1	BRAF
NPY4R	KYNU	CTSV	GANAB
CASP10	ENPEP	CD81	KCNJ11
P2RY12	XIAP	CDK5	ELANE
PADI3	SLC5A1	PIP5K1C	NAMPT
CTRB1	GSTM1	ABL1	DYRK1B
HPN	GSTA1	CCNT1	PTHLH
KLK3	GSTP1	CCNA2	BBS5
PADI4	BHMT	ADORA2A	ARHGAP31
F2	GSTA2	SLC9A1	SLC8A1
THYA	DPP4	CDK6	LINC01094
F10	GCLC	CSNK2A1	SIRT1
HISD	ERAP2	CYP3A4	AHSP
PADI6	CTSB	SYK	AQP1
GSTM1	SPSB2	FGR	ADCY10
PCSK6	MMP7	LYN	IAPP
BTS1	PGC	GLI2	LOX
PYGL	ADK	TDP1	SDHC
PTPN2	CHRM2	PRKD1	HNF1B
OPRK1	MAPK14	HRH4	CALR
CASP9	TGFBR1	GSTA2	COL3A1
CTSJ	TAAR1	PRKCG	HBG2
CBX4	ESRRG	GABRA6	SFTPB
SLCO1A3	DRD3	STK3	MYH14
HDAC8	PHLPP2	GCGR	RAC1
TIMP3	OPRM1	PRKCH	COL1A1
HGFAC	KCNMA1	OPRL1	CDKN2B
CRTM	RELA	GRM7	LCAT
AGRC	TUBB3	HCK	TNFRSF11B
PCSK7	FLT1	CDK9	JUN
SCN3A	HDAC2	CDK8	FLNA
PTPRA	PIK3CD	HSP90AA1	PRKAG2
ITGAV	HCK	MAP2K1	SGCB
ST14	PI4KB	GABRR1	LINC01082
XPNPEP1	GAPDH	LCK	CAST
KCNQ2	PLA2G7	FAP	LOC126859690
SIGMAR1	FAP	CASR	PRKACA
PSMB2	RET	IDO1	BBS10
SLC1A3	PREP	NOX1	TNNI3
ICMT	ASF1A	CHEK1	AQP2
US28	SLC9A1	PRKCB	ALOX5
PTPN1	CCND3	CCR2	TMEM127
CTSC	SERPINH1	PTPRF	APELA
PFDN6	PLEC	JAK3	FGF23
CACNA1I	CSNK1A1	SGK1	DOCK6
PPARA	CSNK1D	PTAFR	G6PC1
CASP8	TTK	PRKCE	TBXA2R
TMPRSS11D	SIRT1	CLK2	SERPINA1
CTSS	F12	CLK4	RGS2
CTRC	MAPK10	MAPK9	DZIP1L
GSTP1	MAPK9	IMPDH2	NFKB1
CPB1	OXTR	CYP2A6	NR1H4
GHSR	AVPR1A	CDK1	ANGPT2
TRHR	CCNE2	SMARCA2	BSND
CTSG	GNRHR	PLA2G7	RBP4
NPR1	AVPR1B	NGFR	CA2
AVPR1A	AGTR2	GLRA1	TGFB2
CTSE	PPIA	F12	ANXA5
EPHX2	MMP14	CHRNA4	BOLA3
ADA	MMP10	NAMPT	FH
KLKB1	HDAC11	SCN9A	FGFR1
KEAP1	HDAC4	CHRNB2	PTX3
P2RX4	CCKAR	ABCC9	DLL4
PLAU	CRHR1	CCR9	CFHR5
CASP7	IGFBP6	CCR5	GOSR2
F7	IGFBP4	SLC18A3	CRH
XPNPEP2	IGFBP5	GRM5	SEC61A1
EDNRB	IGFBP2	GRM1	HNP1
CPB2	IGFBP1	MAPK14	ACTC1
OPRD1B	BAD	HTT	EPOR
OPRD1A	LIMK2	HSP90B1	LEPQTL1
TAS1R1	LIMK1	PTGES	SLC9A1
PSENEN	TNNI3K	PYGB	WRN
RRM1	NPY5R	MGAM	DNAJB11
NTSR1	TSPO	SMO	IGFBP3
SIRT1	JAK3	LGALS4	MIRLET7C
PEPD	S1PR1	LGALS8	SH2B3
HDAC7	FAAH	GBA	GSR
APH1A	IDH1	ADK	MYH11
APH1B	CSF1R	HSPA5	CASP3
NCSTN	PDGFRA	ADORA3	IFT27
PSEN2	MAP3K20	LGALS3	MC4R
RPS27	FRK	KCNA3	ACVR2A
CYP51	DDR1	KAT2B	MIR210
NPY1R	CIT	PHLPP2	LARS2
ITGA2	CDK8	RASGRP1	ALMS1
MMP7	CDK19	CPT1B	MIR146A
PADI2	MAP3K19	SLC22A2	BBS12
PSEN1	KHK	CPT1A	NPHS2
CAPNS1	SLC9A2	PTGIR	LOC111365141
GRB2	P2RX7	PRKCD	IFT140
CASP4	SMO	ADRA2B	NTS
SIRT3	BACE2	RBP4	MEX3C
CARM1	KIF20A	PRKACA	HTR3A
DPP7	NR0B2	HPGD	DGKE
PRSS3	CYP26B1	PGR	MGP
CDYL2	RXRG	CAMK2B	CC2D2A
SIRT5	RXRB	CXCR1	CYP21A2
KDM4D	SCD	AXL	ABCC6
CTSD	RORB	NEK2	ATP2B3
CCR10	RORA	AVPR2	KIT
LGMN	ADRA1D	AURKB	PTGDS
BDKRB2	CYP2D6	PIK3R1	IQCB1
GRPR	ADRA1A	ALK	BBIP1
BRAF	RORC	PIM1	DDAH1
MAOB	PPM1A	PTK2	DDC
HDAC2	PTGES2	IGF1R	MIR98
HDAC6	CCR9	KDR	PTPN11
CACNA1G	HNF4A	FBP1	LOC107303340
DFRA17	CCR2	HPRT1	NOD2
MENB	TP53	MT-ND4	LOC106799834
HIS3	PTPN2	GAPDH	HNF1A
NMUR1	CYP51A1	SLC47A1	PXDN
CDC42	PTPN6	ITGB7	DPP4
HDAC11	PTPN11	PIM3	HSPA4
MLNR	PTPRF	KYAT3	KRT8
SIRT2	ACP1	AADAT	IBA57
NMBR	CD81	MAG	MMACHC
NPPA	TRPV1	LGALS7	LOC129935436
PSMA1	GCG	CHIA	IL4
PSMA2	MAPK3	HPSE	NPHP1
PSMA3	EPHX1	SLC47A2	TBX20
PSMA4	ENPP2	PDE6A	RENBP
PSMA5	DGAT1	STAT1	SUCNR1
PSMA6	FASN	DUSP3	ATP1A4
PSMA7	GCK	ELANE	TAC1
PSMB11	METAP1	BAD	MMP3
PSMB3	ACACB	AMPD2	DNMT3A
PSMB4	F2R	AKT2	NPHP3
PSMB6	NR1H2	GDA	FGF5
PSMB7	DBH	HSD11B2	NAF1
PSMA8	PRKD1	CHRM2	RPGRIP1L
NOD2	DAPK3	REN	AIP
NCOR2	GSK3A	CHRM3	GCG
DEF	PRKAB1	ACACB	LOC129935432
MTNR1A	DNMT3B	METAP1	STAT1
GRIA3	NEU3	GPR55	TGFA
PREP	MPI	ACVRL1	NLRP3
PDS	SLC19A1	MAP3K7	TET2
ITGB5	FOLR1	INSR	CITED2
PSMB10	FOLR2	PIK3CG	IRF5
MTNR1B	SLC46A1	TNNC1	PDE4A
UL26	FPGS	TNNI3	GTF2I
NPEPPS	GART	TNNT2	LOC129935434
GPR88	ATIC	PTPN22	ARL6
CACNA1H	MMP16	TLR9	CEP19
ABCC8	HDAC5		MMEL1
HDAC10	HDAC9		CX3CR1
KLK6	SFRP1		GTF2IRD2
PLA2G1B	IMPDH1		LOC129935435
TRPM8	EIF2AK2		VDR
KDM1A	EZR		MIR130A
BMP1	PGF		F8
PLAUR	VEGFA		APOA2
TPSAB1	DNMT1		ALOX12
PSMB1	KCNH2		MKKS
MVFR	PGD		FGB
NR0B1	ST3GAL3		HTR1B
ATIC	FUT4		CFHR3
DDOST	STAT1		AR
XIAP	CYP2A6		LIMK1
ADAMTS4	TPO		CTBP1
UTS2R	MALT1		MEF2A
PHZR	CCR1		SLC17A5
STAT6	NR3C2		MIR145
PSMB9	NR1I2		ALOX5AP
YOPH	ATP12A		ATM
SPPL2A	GIPR		COL1A2
KIF11	CTSS		IFT74
MAPK8	ADCY5		KIF1B
ITGA5	KAT2B		CLCNKA
GRIA2	LGALS4		PBX1
PARP3	LGALS8		MYLK
GRIK2	SI		LOC130060959
GPR142	LGALS3		CFAP418
DPP IV	LGALS7		CYP1A1
CELA2A	FGF2		GJA5
BRCA1	FGF1		CXCL12
KISS1R	HPSE		LOC130009576
ACPS	MAG		KCNA3
F13A1	SSTR5		TMX2-CTNND1
SSTR1	SSTR2		TTC8
ITGB8	SSTR4		MPL
KLK5	SSTR1		GSTT1
HDAC3	SSTR3		MDH2
SDH1	SELL		SMARCAL1
HTR1D	SELE		HSP90AA1
CPN1	SELP		MIR150
RIR1	CHIA		ABCB4
SLC12A2	SGK1		FASLG
CYSK1	TDP1		INPPL1
CRTH2	CISD1		PDE11A
SLC6A12	PNP		CFB
CASP5	TRPV3		FTO
MMP17	PER2		MIR30A
FPR2	KCNE1		LINC01672
RAD51	ABCC9		IFT56
HIV-1 PROTEASE	IL6ST		ARNT
SENP1	KCNA5		OFD1
ERCC5	SCN5A		AFP
LHCGR	SCN9A		CPOX
CYP2C19	STK3		NPHP4
PSMB8	LIPA		NFATC2
CASP6	STK26		SMAD6
BCHE	ITK		BIRC5
PLAT	CASR		CDC42
EGLN2	C5AR1		MIR33A
F11	ICMT		ADA2
SSTR4	PRKCQ		MIR10A
CYP51A1	CLK4
GRIA4	RASGRP1
CCR8	BRD4
CFB	UTS2R
TAS2R31	PABPC1
SECA1	DUT
ESRRA	DRD5
CYP19A1	MTNR1B
CHRNB3	ADRB2
CYP11B2	ADRA1B
PNMT	AADAT
DRD2	KYAT3
DRD5	HTR3A
PEPN	MGLL
MT-ND1	ATP1A1
TUBB1	QPCTL
CFD	QPCT
LOLA	CLK3
TPMT	DYRK2
NLRP3	MKNK1
LPAR5	RIPK2
CTSA	CDC25C
TLR1	TBK1
TLR2	F9
SLC6A4	MBD2
HCN1	NEK1
KCNB1	SMARCA2
NFKB1	PITRM1
EBPL	NOX1
GLMU	SLC15A1
TRPV1	PEPD
PDEC	CCR5
HCN2	CCR8
AUR1	BCL2A1
PTGDR2	GDA
AKR1C3	PCSK7
HTR2C	PDE2A
MDH1	COL4A3BP
U38	ITGB7
LDH	LGMN
HCN4	ACPP
TSPO	P2RX3
TUBA1A	CASP7
BETA-TUBULIN	PSMB2
LYPLA2	PSMB1
QPCTL	PSMB5
LYPLA1	AOC3
CD69	BDKRB1
RNASEH1	CASP8
KLF5	CCR4
TRPM5	FARS2
NFE2L2	NR4A1
GRM3	PIK3C2B
HTR2B	TNK2
GRM2	EIF2AK3
NCEH1	GABRG2
SRC	NLRP3
TUBB2B	GABRA5
PTGER1	FCER2
HSF1	NEU2
ERN1	NEU4
HTR2A	TTL
GFER	MERTK
TNFRSF1A	IRAK4
SPR	RCOR1
FABP4	CDK7
EBP	CDK9
KMO	MAPK15
CHRM5	CAMKK2
EP300	INSRR
MDH2	ACVRL1
RXRA	SORD
IARS1	ADCY1
IKBKG	PRSS1
PTPN7	OXSR1
TOP2A	PIK3C2G
NQO1	TRPM6
GRM6	PIP4K2C
DXR	PIP5K1C
PDK4	MAP2K3
TCF4	CSNK1G2
PDK3	PRKD3
SLC5A4	MAP2K4
PPO1	ERBB4
TYRP1	AAK1
REVERSE TRANSCRIPTASE	STK16
PDK1	CSNK2A2
DNAC	CLK2
AOX	GAK
CYP11B1	FEN1
LEUB	SIRT2
SLC7A10	FKBP1A
VANX	FKBP5
DAPE	FKBP4
GLNA	PPP3CA
BBOX1	SLC47A1
ICL1	SLC47A2
CD36	PGA5
SSTR3	SLC33A1
SSTR2	SF3B3
RUVBL1	PDE6D
HTR1B	S1PR2
FGFR1	NAMPT
DNMT1	PDE6A
IL1RN	ADAM10
GABRA2	SLC28A2
GABRA5	CCNT1
GABRB3	KLK3
TDO2	MAST3
CFTR	HTR4
SSTR5	HTR5A
FPR-S1	CHRNA3
KIF20A	DPP7
CHRNA7	CHRNA4
5HTR1D	OPRL1
PRKAB2	RASGRP3
HES1	CFD
HTR1E	PGK1
HTR1A	ABCB11
KAT8	HPGD
GPR84	BRS3
PYK	CTSV
GABRB1	CASP3
ADAM12	CASP6
PARP2	GHSR
PAK4	CASP2
ADRA1B	HCAR3
MTNR1C	SIRT3
LTB4R2	FGFR3
DRD4	KCNJ6
HTR7	TGM2
HTR3B	F13A1
NCOR1	BRD9
HTR5A	CTRC
5-HT4R	HTT
PPIB	KCNJ5
ERM	GABRB2
GHRHR	FNTB
DRD3	UBA2
CAMK2D	ITGB3
DSBA	PSENEN
MMP25	ITGA4
MMP26	ICAM1
HTR3A	ITGA1
SLC6A2	CCNB1
HTR6	CCNA1
MAPK1	CDK3
PRKAB1	TNNT2
ADCY5	KCNQ1
AKT1	CCNH
UPP1	CHRNB4
FLT1	CHRNB2
ADRA1A	KCNJ3
HTR4	NCSTN
MMP15	ITGB2
GYRB	CCNA2
GNRHR	TNNI3
HDAC9	GABRA6
PRKAG1	CCNB2
HDAC5	APH1A
IMPDH1	PSEN1
FABP5	APH1B
PNP	CCND2
PTPN6	HRAS
KCNA5	HPRT1
NR0B2	SLC28A3
GAG-POL	AHCYL1
TUBA4A	HSPA8
TCTS-154	HSPA5
LGB
17HSDCL
PTPSIGMA
HSPE1
HSPD1
RMTA
STXA
HSD11B1
PARG
NSD2
GROL
GROES
PTPN11
STK17B
DAPK2
RELA
PTPA
BACE1
RARA
GNB1
GNG2
PRS
F3
PSMD14
RARG
PLCG1
HMGB1
ME1
HAO2
DAGLA
DHFR-TS
THIT
HPRK
LEUS
MDLA
SLC16A3
CPHA2
ALDH1A1
AKR1B7
DXS
HISB
CXCR4
LPL
CPHA
EPHX1
KDM6B
ACP3
FEN1
ADH1C
IL6ST
ADH1B
FTO
ASAH1
FUCA1
HRH1
MMP16
NR1H2
CAH1
CAH2
MLYCD
TLR4
AROK
RGS8
LIPG
LARS1
EGLN3
LDHB
DLAT
AGER
SLC16A1
EGLN1
TMEM97
FDPS
PPIA
KDM4C
S1PR4
RIPK1
KDM4A
HDAC4
HNF4A
CHRM1
PTGDR
TOPB
CYP2D6
HCAR3
APOBEC3A
AGP1
FIMH
B4GALT1
GGTA1
IMA1
CD22
ALDH1B1
ALDH1A2
HRAS
PYGM
IL6
LGALS9
ZWF1
FUT4
PGD
PGAM1
SQLE
NOS3
SLC22A7
LSDA
PSBA
SLC7A11
DGAT1
FTSZ
HIF1A
PDE5A
PTPN12
RDL
SRTA
GCLC
MURF
BHMT2
ASD
GRM8
GFPT1
SLC17A8
GRM4
BHMT
GRIK5
NOS1
TPP2
ARG2
OTC
LUXS
GRIK2.L
DDAH1
DPP9
CASP14
GPR174
DPP8
SPSB2
ACS5
P2RY10
CTH
ILES
CAD
PIP
FH
MBTD1
M
SLC6A1
P4HA1
KDM3A
HIF1AN
KCNK9
KDM5B
DDO
KDM5A
CYCS
KDM5C
KDM2B
ACMSD
PARP15
DNM2
CHRNG
CHRNB1
DUSP22
HSD17B14
CHRNA1
CSNK1A1
CYA
NEU3
UQCRB
PLA2G2D
PFKFB4
KDM4B
PRKAA2
KCNK3
MITF
CHRNB4
BOTE
AROA
S100B
CHRNA3
DYRK1B
GLRA3
PFKFB3
EIF4H
RCE1
DHODH
PDGFRB
POS-1
KCNJ11
PHGDH
LDLR
L3MBTL3
HKDC1
KCNN4
CREBBP
PRNP
DDIT3
PDGFRA
TDP2
GSK3-BETA
SLC6A7
SENP7
GLD-1
RPL19A
AMPC
MCL1
RXRG
RXRB
PARP16
LGTC
LIG1
NR4A2
1272966
RPA1
GCN5
CAMKK2
6PGL
ALD
SI
ACLY
SLC13A2
SLC13A3
MVD
ADSS2
KDM7A
BLAGIM-1
CNOT7
SCN2A
FAAH2
CES1D
UPPS
SLCO2A1
CLPP
HD1B
ISPA
MURB
BCL2A1
SLC12A5
PGLD
SCN5A
HRH2
CACNA1C
PLCG2
ALDH3A1
ADAMTS5
GGPS1
CYSLTR2
BLA
CYP2C9
HRH3
NPY5R
METAP2
PNPO
GLR1
TXNRD2
LDHA
TXNRD1
GLRB
HK
TRPM7
WEE1
CTSV
LRP6
VKORC1
XPO1
HSC82
CD81
CEL
CRK2
VRK2
MNAT1
MAK
ACVR2A
CDKL5
CAMK4
CDK13
CSNK1A1L
CDC42BPB
STK32A
CDK5
PIP5K1C
ABL1
CCNT1
CDK15
ACVR2B
CDK18
CILK1
CCNA2
CDK14
DSTYK
TIM23
ADORA2A
SLC9A1
CDK6
CSNK2A1
CYP3A4
SYK
FGR
LYN
ALDH1A3
HST2
GLI2
TDP1
TPT1
SMAD3
PRKD1
HDC
PPM1B
TETX
AOC1
TPH1
HRH4
PRSS8
CPM
GSTA2
UBA1
MAP2K7
REN1
AKT3
NRP1
ENV
PRKCG
GABRA6
PRKD2
CDC42BPA
SGK2
DYRK3
PRKG2
STK3
PRKAA1
TAOK3
PRKX
GCGR
PRKCH
OPRL1
AGRA
GRM7
HCK
CDK9
CDK8
CCKA
EEF1A1
EEF1A2
KLK7
HSP90AA1
FPPS
TOP1B
CES2C
FBPC
SPPS
DNAB
RECA
MAP2K1
UREB
BLANDM-1
GABRR1
LCK
TPH2
FAP
CASR
SLC8B1
LOXL4
IDO1
LOXL3
WNT3A
NOX1
LOX
CHEK1
HTR1F
PRKCB
UCHL1
CCR2
PTPRF
MT-CO2
INT
JAK3
SGK1
PTAFR
PRKCE
CLK2
CLK4
MPL
EIF4A3
PTPRG
MAPK9
IMPDH2
RXFP2
CYP2A6
CACNG8
H1-0
PKM
CDK1
BCL6
MACHR-A
PASK
SMARCA2
METG
PLA2G7
NGFR
QTRT1
GPRC6A
PARP12
TRPM2
GLRA1
PARP4
PARP14
AURKC
MARS1
CRTY
CHRNA5
F12
CHRNA6
CHRNA4
KLK14
MIP
NAMPT
SCN9A
CYP2B6
OSIGBA0132E09-OSIGBA0108L24.11
CHRNB2
ISPH
ABCC9
CCR9
CCR5
SLC18A3
HSP-16.2
CRK3
CHRNA9
GRM5
SGMS2
NACHRALPHA5
VHL
PIK3C2A
STK11
GRM1
MAPK14
GAG
NACHRBETA2
CHRNA2
CRACR2A
STAMBP
SAP2
DPEP1
HTT
CHRNA10
CHAT
DPYD
SENP8
SLC37A4
SENP6
PAK1
KIF20B
ACAT
HSP90B1
PTGES
FPRL2
PYGB
MGAM
P2RY14
SLC2A1
SMO
CDA
KLRB1A
LGALS4
LGALS8
GJB2
GLA
GANC
OGA
AGL
HEXB
ITPR1
HEXA
GLB1
MAL62
GBA
LCT
AMY2A
TK
HK2
URA3
UMPS
HK1
SGA1
REV
PYRF
PDCD4
ADK
HSPA5
ADOK
ADORA3
LGALS3
ACR
KCNA2
KCNA3
AO-ACHE
BAZ2A
KCNA1
KAT2A
KAT2B
PHLPP2
RASGRP1
G6PD-6PGL
PLB1
GNAI1
GNAI3
CYP4F2
CPT1B
SLCO2B1
SLC6A8
LASR
CERT1
CYP4A4
EST1
MPEG1
GNAO1
ADH7
GPR34
PLA2G2C
POLM
MSR1
PAOX
SGPL1
SMPD2
SPTLC2
POT1.5
SLC22A2
LSS
SPHK2
CPT1A
FBA1
ADH1A
SPHK1
MEP2
PTGIR
POLL
PRKCD
ATG4B
CPT2
PGA
CPPG1
CRABP1
ADRA2B
CRABP2
LANCL2
RBP4
CYP707A3
SPTLC1
PAFAH1B2
PRKACA
LEF
MPC2
HPGD
PGR
CAMK2B
CXCR1
AXL
NEK2
AVPR2
AURKB
PIK3R1
ALK
PIM1
PTK2
IGF1R
KDR
C9
ADH5
CYP11A1
ERG2
SCP-2
FBP1
POP
FOLP
FOLC
MTR
MTHFD2
XDHA
FOLB
PTR1
HPRT1
TGT
FOLK
DFRA
E2
YBTE
MT-ND4
NDUFAB1
NDUFAF1
NDUFA1
NDUFA2
NDUFA3
NDUFA5
NDUFA6
NDUFA7
NDUFA8
NDUFA9
NDUFA10
NDUFA11
NDUFA12
NDUFA13
NDUFB1
NDUFB2
NDUFB3
NDUFB4
NDUFB5
NDUFB6
NDUFB7
NDUFB8
NDUFB9
NDUFB10
NDUFB11
NDUFC1
NDUFC2
NDUFAF2
NDUFAF3
NDUFAF4
NDUFS1
NDUFS2
NDUFS3
NDUFS4
NDUFS5
NDUFS6
NDUFS7
NDUFS8
NDUFV1
NDUFV2
NDUFV3
MT-ND2
MT-ND3
MT-ND4L
MT-ND5
MT-ND6
NDUFA4L2
NDUFA4
AROC
AROQ
GAPDH
SLC47A1
PRDF
ITGB7
PIM3
CACNA1S
KYAT3
FADS1
PRTN3
AADAT
SLC5A5
LEPB
SLC8A1
MAG
CTS1
AMDHD2
NAGZ
LGALS7
LGALS7B
CHIA
CHIB
HPSE
LGALS1
FP2B
GALR1
GALR2
SCN4A
VIPR2
HAP
SLC47A2
ACKR3
LOXL2
CYNT
ASIC3
PDE6A
PI4KA
SLC6A9
STAT1
BMP4
SLCO1B2
FSHR
CXCR3
HCRTR1
HCRTR2
DUSP3
CAMK2A
PPP2CA
AKT1S1
ELANE
BCL2L2
BAD
RPS6KA4
AMPD2
AKT2
TPPP
GDA
CCNC
HSD11B2
PIN4
MAX
PLA2G2E
CACNA1D
PPID
DUSP1
CHRM4
CHRM2
FFAR2
REN
CHRM3
NCOA3
PLA2G2F
CACNA2D2
CACNB1
PTPRB
CACNA1A
PPIG
NORA
ACACB
TIM10
METAP1
PVDQ
MTTP
LIPE
TLR8
DERP1
NCOA1
NR5A1
GPR55
ACVRL1
MAP3K7
MAP2K6
APOBEC3G
INSR
PIK3CG
ABCC3
MRP3
PTPN9
TNNC1
TNNI3
TNNT2
PTPN22
PTPN13
IGF2R
LAT
TLR9
BLA(TEM-2)
NS3
